# Supplementary material for: Crystal structures of a llama VHH antibody BCD090-M2 targeting human ErbB3 receptor
Source: F1000Res. 2018 Jul 4;7:57. Originally published 2018 Jan 16. [Version 2] doi: 10.12688/f1000research.13612.2 (PMC6097396; doi:10.12688/f1000research.13612.2)
Supplement: Uncropped gel from Figure 1 and raw output data from Biacore software — http://dx.doi.org/10.5256/f1000research.13612.d209631 [file f1000research-7-16763-s0000.tgz]

Archive with 1 entries (1 files):
- a96e4824-1eea-430d-a6b7-978152b80f4f_dataset_1_revised.zip
